# Supplementary material for: Whole-Genome Sequence of Multidrug-Resistant Methicillin-Resistant Staphylococcus epidermidis Carrying Biofilm-Associated Genes and a Unique Composite of SCCmec
Source: Antibiotics (Basel). 2022 Jun 24;11(7):861. doi: 10.3390/antibiotics11070861 (PMC9312184; doi:10.3390/antibiotics11070861)
Supplement: Supplementary file 1 [file antibiotics-11-00861-s001.zip › Supplementary file S2.xlsx]

## Sheet: Export
id	isolate	aliases	country	continent	region	year	sex	age_yr	age_mth	epidemiology	disease	detailed_disease	source	source_material	comments	sender	curator	date_entered	datestamp	arcC	aroE	gtr	mutS	pyrR	tpiA	yqiL	ST (MLST)
15	CV57		Cape Verde	Africa		1997	female	25		hospital			human	nasal swab	MRSE	26	1	2016-02-26	2016-02-26	7	1	2	2	4	1	1	2
16	CV94		Cape Verde	Africa		1997	male	26		hospital			human	nasal swab	MRSE	26	1	2016-02-26	2016-02-26	7	1	2	2	4	1	1	2
60	CV58		Cape Verde	Africa		1997	female	26		hospital			human	nasal swab	MRSE	26	1	2016-02-26	2016-02-26	1	1	1	2	2	1	1	5
122	CV27		Cape Verde	Africa		1997	female	38		hospital			human	nasal swab	MRSE	26	1	2016-02-26	2016-02-26	1	1	2	2	1	1	3	20
178	CV47		Cape Verde	Africa		1997	female	38		hospital			human	nasal swab	MRSE	26	1	2016-02-26	2016-02-26	1	1	1	1	3	1	11	41
184	CV28		Cape Verde	Africa		1997	female	31		hospital			human	nasal swab	MSSE	26	1	2016-02-26	2016-02-26	1	6	6	2	1	1	1	44
197	CV59		Cape Verde	Africa		1997	male	32		hospital	invasive (unspecified/other)		human		MRSE	26	1	2016-02-26	2016-02-26	3	1	5	5	11	4	11	53
203	CV102		Cape Verde	Africa		1997	male	68		hospital			human	nasal swab	MRSE	26	1	2016-02-26	2016-02-26	8	15	9	11	9	10	13	56
215	CV11		Cape Verde	Africa		1997	male	37		hospital			human	nasal swab	MRSE	26	1	2016-02-26	2016-02-26	3	21	5	5	3	4	4	62
218	CV13		Cape Verde	Africa		1997	male	59		hospital			human	nasal swab	MRSE	26	1	2016-02-26	2016-02-26	1	19	17	4	9	10	2	65
226	CV20		Cape Verde	Africa		1997	male	28		hospital			human	nasal swab	MRSE	26	1	2016-02-26	2016-02-26	8	2	2	4	9	6	9	72
236	CV45		Cape Verde	Africa		1997	female	10		hospital			human	nasal swab	MRSE	26	1	2016-02-26	2016-02-26	21	1	2	1	3	3	1	79
249	CV54A		Cape Verde	Africa		1997	female	22		hospital			human	nasal swab	MRSE	26	1	2016-02-26	2016-02-26	1	2	2	1	1	1	1	86
378	BA15-1		Mali	Africa	Bamako	2005	male	52			carrier		human	nasal swab	Methicillin Resistant	46	1	2016-02-26	2016-02-26	29	1	27	4	9	10	26	187
379	BA58-1		Mali	Africa	Bamako	2005	male	20			carrier		human	nasal swab	Methicillin Resistant	46	1	2016-02-26	2016-02-26	15	1	2	2	4	1	1	188
398	A186-2		Algeria	Africa	Tlemcen	2005	male	65			carrier		human	nasal swab	Methicillin Resistant	46	1	2016-02-26	2016-02-26	7	1	6	2	2	1	1	198
399	A188-2		Algeria	Africa	Tlemcen	2005	female	55			carrier		human	nasal swab	Methicillin Resistant	46	1	2016-02-26	2016-02-26	1	2	6	2	3	1	7	199
400	A313-2		Algeria	Africa	Tlemcen	2005	male	41			carrier		human	nasal swab	Methicillin Resistant	46	1	2016-02-26	2016-02-26	1	1	2	2	3	1	3	200
401	A42-2		Algeria	Africa	Tlemcen	2005	male	31			carrier		human	nasal swab	Methicillin Resistant	46	1	2016-02-26	2016-02-26	1	1	2	2	3	1	3	200
402	A328-1		Algeria	Africa	Tlemcen	2005	female	66			carrier		human	nasal swab	Methicillin Resistant	46	1	2016-02-26	2016-02-26	1	1	2	2	4	1	7	201
403	BB59-2		Mali	Africa	Bamako	2005	female	17			carrier		human	nasal swab	Methicillin Resistant	46	1	2016-02-26	2016-02-26	29	3	27	4	9	10	26	202
434	BA58-2		Mali	Africa	Bamako	2005	male	20			carrier		human	nasal swab	Methicillin Resistant	46	1	2016-02-26	2016-02-26	28	3	5	5	8	19	11	226
435	BA79-1		Mali	Africa	Bamako	2005	male	16			carrier		human	nasal swab	Methicillin Resistant	46	1	2016-02-26	2016-02-26	28	3	5	5	8	19	11	226
436	BB79-1		Mali	Africa	Bamako	2005	male	79			carrier		human	nasal swab	Methicillin Resistant	46	1	2016-02-26	2016-02-26	28	3	5	5	8	19	11	226
508	ZH10-1		Mozambique	Africa	Manhiça	2006	female	0					human	faeces		54	1	2016-02-26	2016-02-26	8	30	1	23	9	6	9	286
509	ZL12-7		Mozambique	Africa	Manhiça	2006	female	24					human	milk	HIV-1-positive	54	1	2016-02-26	2016-02-26	8	30	1	5	7	6	36	287
510	ZL17-11		Mozambique	Africa	Manhiça	2006	female	25					human	milk	HIV-1-positive	54	1	2016-02-26	2016-02-26	1	1	1	23	9	1	1	288
511	ZH61-22		Mozambique	Africa	Manhiça	2006	female	26					human	milk		54	1	2016-02-26	2016-02-26	3	3	13	1	2	4	4	289
1030	UP1	18.2	South Africa	Africa	Pretoria	2013	male	40		hospital	bacteraemia		human	blood	Collected from vascular surgery ward. The source of BSI was a CVP inserted in internal jugular vein. Trauma reason for hospitalisation	36	1	2016-02-26	2016-02-26	8	30	17	23	9	6	9	490
1031	UP2	38.3	South Africa	Africa	Pretoria	2013	female	47		hospital	bacteraemia		human	blood	Collected from general surgery female ward. The source of the BSI was a CVP. Reason for hospitalisation unknown	36	1	2016-02-26	2016-02-26	1	6	2	1	1	16	44	596
1032	UP3	12.5	South Africa	Africa	Pretoria	2013	male	42		hospital	bacteraemia		human	blood	Collected from medical and pulmonology ICU. The source of the BSI was a CVP inserted in the subclavian vein. Burned skin reason for hospitalisation	36	1	2016-02-26	2016-02-26	1	1	2	2	4	1	1	54
1033	UP4	14.3	South Africa	Africa	Pretoria	2013	male	47		hospital	bacteraemia		human	blood	Collected from surgery and trauma ICU. The source of BSI was either a CVP inserted in subclavian vein or the arterial line inserted in radial artery. Underlying gastroenterological condition reason for hospitalisation	36	1	2016-02-26	2016-02-26	7	1	2	2	4	1	1	2
1034	UP5	26.2	South Africa	Africa	Pretoria	2013	female	23		hospital	bacteraemia		human	blood	Collected from the multidisciplinary high care ward. The source of the BSI was a CVP inserted in the subclavian vein. Underlying gastroenterological condition reason for hospitalisation	36	1	2016-02-26	2016-02-26	7	1	2	2	4	3	1	28
1035	UP6	27.3	South Africa	Africa	Pretoria	2013	male	29		hospital	bacteraemia		human	blood	Collected from neurosurgery ward. The source of the BSI was a CVP inserted in a subclavian vein. Underlying neurological condition reason for hospitalisation	36	1	2016-02-26	2016-02-26	7	1	2	2	4	1	1	2
1036	UP7	30.3	South Africa	Africa	Pretoria	2013	male	0	1	hospital	bacteraemia		human	blood	Collected from paediatric surgery ward. The source of the BSI was a CVP inserted in the subclavian vein. Underlying gastroenterological condition reason for hospitalisation	36	1	2016-02-26	2016-02-26	7	1	2	2	4	1	1	2
1037	UP8	43.5	South Africa	Africa	Pretoria	2013	female	45		hospital	bacteraemia		human	blood	Collected from multidisciplinary high care ward. The source of the BSI was either CVP inserted in the internal jugular vein or the VasCath used for renal dialysis. End stage renal failure reason for hospitalisation	36	1	2016-02-26	2016-02-26	7	1	2	2	4	1	1	2
1038	UP9	44.2	South Africa	Africa	Pretoria	2013	male	1		hospital	bacteraemia		human	blood	Collected from cardiothoracic surgery ICU. The source of the BSI was a CVP inserted in subclavian vein. Underlying cardiovascular condition reason for hospitalisation	36	1	2016-02-26	2016-02-26	1	1	2	2	4	1	1	54
1039	UP10	53.2	South Africa	Africa	Pretoria	2013	male	56		hospital	bacteraemia		human	blood	Collected from surgery and trauma ICU. The source of the BSI was a CVP inseted in subclavian vein. Underlying gastroenterological condition reason for hospitalisation	36	1	2016-02-26	2016-02-26	2	1	1	1	2	1	1	59
1436	NK-BB2921-I		Nigeria	Africa	Kano	2017					bacteraemia	sepsis	human	blood		138	1	2019-06-28	2019-06-28	28	51	5	5	3	22	56	888
1437	NN-BB1503-I		Nigeria	Africa	Abuja	2016					bacteraemia	sepsis	human	blood		138	1	2019-06-28	2019-06-28	12	29	5	5	7	33	4	889
1438	NN-BB456-I		Nigeria	Africa	Abuja	2016					bacteraemia	sepsis	human	blood		138	1	2019-06-28	2019-06-28	28	44	15	5	7	5	11	890
1440	NK-BB2921		Nigeria	Africa	Kano	2016					bacteraemia		human	blood		138	1	2019-07-02	2019-07-02	28	51	5	5	3	22	56	888
1441	NN-BB1503		Nigeria	Africa	Ajuba	2016					bacteraemia		human	blood		138	1	2019-07-02	2019-07-02	12	29	5	5	7	33	4	889
1442	NN-BB456		Nigeria	Africa	Abuja	2016					bacteraemia		human	blood		138	1	2019-07-02	2019-07-02	28	44	15	5	7	5	11	890
1443	NN-BB1540-I		Nigeria	Africa		2016					bacteraemia		human	blood		138	1	2019-07-03	2019-07-03	3	29	5	5	7	59	4	892
1444	NK-BB1240-I		Nigeria	Africa		2016					bacteraemia		human	blood		138	1	2019-07-03	2019-07-03	28	3	5	49	8	4	11	893
1445	NK-BB1283-I		Nigeria	Africa		2016					bacteraemia		human	blood		138	1	2019-07-03	2019-07-03	28	16	5	49	3	59	11	894
1446	NK-BB2810b-I		Nigeria	Africa		2016					bacteraemia		human	blood		138	1	2019-07-03	2019-07-03	76	31	56	4	29	60	58	895
1582	HESN074B	FDMS202323721	Ghana	Africa	Volta	2018					sepsis					86	-1	2020-10-21	2020-10-21	12	29	5	5	11	33	4	993
1583	HESS022	FDMS202323729a	Ghana	Africa	Volta	2018										86	-1	2020-10-21	2021-02-19	8	70	56	4	9	55
1584	HESN038B	FDMS202323732	Ghana	Africa	Volta	2018					sepsis					86	-1	2020-10-21	2020-10-21	65	29	8	5	11	4	11	994
1585	C138		South Africa	Africa	uMgungundlovu District	2019							human	blood		183	-1	2020-11-12	2020-11-12		2	6	2	9		9
1586	C148		South Africa	Africa	uMgungundlovu District	2019							human	blood		183	-1	2020-11-12	2020-12-19
1587	C119		South Africa	Africa	uMgungundlovu District	2019							human	blood		183	-1	2020-11-12	2020-11-12	8			23	9		9
1588	C35		South Africa	Africa	uMgungundlovu District	2019							human	blood		183	-1	2020-12-15	2020-12-15	3	29		5	2;11		11
1589	C135		South Africa	Africa	uMgungundlovu District	2019							human	blood		183	-1	2020-12-15	2020-12-15	1;7	15		2	2	1	22
1590	C137		South Africa	Africa	uMgungundlovu District	2019							human	blood		183	-1	2020-12-15	2020-12-15	1		1	2		1	22
1780	IVB6208		Somalia	Africa	Somaliland	2013	female				mastitis	Intramammary infection	animal	milk		270	157	2022-04-28	2022-04-28	12	44	2	5	7	33	4	1136
1804	14SP	GCF_021728865	Sudan	Africa										other	Chronic skin infection	241	157	2022-05-20	2022-05-20	12	29	16	5	3	33	11	1170
